# Supplementary material for: PEG Spacer Length Substantially Affects Antibody-Based Nanocarrier Targeting of Dendritic Cell Subsets
Source: Pharmaceutics. 2022 Aug 2;14(8):1614. doi: 10.3390/pharmaceutics14081614 (PMC9414227; doi:10.3390/pharmaceutics14081614)
Supplement: Supplementary file 1 [file pharmaceutics-14-01614-s001.zip]

Archive with 1 entries (1 files):
- pharmaceutics-1821626-supplementary.pdf
